# Supplementary material for: Patch test results in paediatric patients with atopic dermatitis in Laos
Source: PLoS One. 2020 Apr 14;15(4):e0231455. doi: 10.1371/journal.pone.0231455 (PMC7156065; doi:10.1371/journal.pone.0231455)
Supplement: S1 Table — (XLSX) [file pone.0231455.s002.xlsx]

## Sheet: Sheet1
Allergen	µg/cm2	Vehicle
Nickel sulphate	200	Hydroxypropyl cellulose
Wool alcohols	1000	Povidone
Neomycin sulphate	600	Povidone
Potassium dichromate	54	Povidone
Caine mix	630	Povidone
Fragrance mix	500	Povidone
Colophony	1200	Povidone
Paraben mix	1000	Povidone
Balsam of Peru	800	Povidone
Ethylenediamine dihydrochloride	50	Methyl-cellulose
Cobalt dichloride	20	Hydroxypropyl cellulose
p-tert-Butylphenol formaldehyde resin	45	Hydroxypropyl cellulose
Epoxy resin	50	Hydroxypropyl cellulose
Carba mix	250	Hydroxypropyl cellulose
Black rubber mix	75	Povidone
Cl+ Me- Isothiazolinone	4	Povidone
Quaternium-15	100	Hydroxypropyl cellulose
Methyldibromo glutaronitrile	5	Povidone
p-Phenylenediamine	80	Povidone
Formaldehyde	180	Povidone
Mercapto Mix	75	Povidone
Thimerosal	7	Hydroxypropyl cellulose
Thiuram Mix	27	Povidone
Diazolidinyl urea	550	Povidone
Quinoline Mix	190	Povidone
Tixocortol-21-pivalate	3	Povidone
Gold Sodium Thiosulfate	75	Hydroxypropyl cellulose
Imidazolidinyl urea	600	Povidone
Budesonide	1	Povidone
Hydrocortisone-17-butyrate	20	Povidone
Mercaptobenzothiazole	75	Povidone
Bacitracin	600	Hydroxypropyl cellulose
Parthenolide	3	Povidone
Disperse blue 106	50	Povidone
2-Bromo-2-nitropropane-1,3-diol (Bronopol)	250	Povidone
