# Supplementary material for: Patch test results in paediatric patients with atopic dermatitis in Laos
Source: PLoS One. 2020 Apr 14;15(4):e0231455. doi: 10.1371/journal.pone.0231455 (PMC7156065; doi:10.1371/journal.pone.0231455)
Supplement: S1 File — (XLSX) [file pone.0231455.s003.xlsx]

## Sheet: Sheet1
AGE (years)	SEX	DIAGNOSIS	DAY 2 Positive	DAY 2 Irritant	Degree of reaction	DAY 4 Positive	DAY 4 Irritant	Degree of reaction
>5<10	female	eczema	cobalt gold_sodium_thiosulphate		+, +/-	cobalt gold_sodium_thiosulphate		+, +
0-2	female	eczema	formaldehyde		+	formaldehyde		+
>2<5	male	eczema				formaldehyde		+
>10	male	eczema	gold_sodium_thiosulphate	potassium_dichromate	+/-	fragrance_mix, gold		+, +
>2<5	female	eczema	gold_sodium_thiosulphate		+/-	gold_sodium_thiosulphate		+
0-2	female	eczema	gold_sodium_thiosulphate		+	gold_sodium_thiosulphate	p-tert-Butylphenol_formaldehyde	+
0-2	female	eczema	gold_sodium_thiosulphate		+/-	gold_sodium_thiosulphate		+
>2<5	male	eczema	gold_sodium_thiosulphate		+	gold_sodium_thiosulphate		+
0-2	female	eczema	nickel formaldehyde		+,+/-	nickel formaldehyde		+,+/-
>5<10	male	eczema				nickel formaldehyde gold_sodium_thiosulphate		+,+,+
0-2	male	eczema	nickel		+	nickel gold_sodium_thiosulphate		+,+/-
>2<5	male	eczema	nickel gold_sodium_thiosulphate		+,+/-	nickel gold_sodium_thiosulphate		+,+
0-2	female	eczema	nickel		+	nickel neomycin	bronopol	++,+
0-2	female	eczema	nickel potassium_dichromate formaldehyde bronopol		+,+,+,+	nickel potassium_dichromate formaldehyde bronopol		+,+,+,++
>2<5	female	eczema	p-phenylenediamine		+/-	p-phenylenediamine		+
>10	female	eczema	p-phenylenediamine		+/-	p-phenylenediamine		+
>2<5	female	eczema	gold_sodium_thiosulphate		++	parabens_mix p-phenylenediamine gold_sodium_thiosulphate		+/-, +, ++
0-2	female	eczema
0-2	female	eczema
0-2	female	eczema
0-2	female	eczema
>2<5	female	eczema
>2<5	female	eczema
>2<5	female	eczema
>2<5	female	eczema
>5<10	female	eczema
>5<10	female	eczema
>5<10	female	eczema
>5<10	female	eczema
>5<10	female	eczema
>5<10	female	eczema
>10	female	eczema
>10	female	eczema
0-2	female	eczema
0-2	female	eczema
0-2	female	eczema
0-2	female	eczema
0-2	male	eczema
0-2	male	eczema
>2<5	male	eczema
>2<5	male	eczema
>5<10	male	eczema
>2<5	male	eczema
>5<10	male	eczema
>5<10	male	eczema
>5<10	male	asthma eczema
>5<10	male	eczema
>10	male	eczema
0-2	male	eczema
0-2	male	eczema
